# Supplementary material for: Case Studies of a Simulation Workflow to Improve Bone Healing Assessment in Impending Non-Unions
Source: J Clin Med. 2024 Jul 4;13(13):3922. doi: 10.3390/jcm13133922 (PMC11242056; doi:10.3390/jcm13133922)
Supplement: Supplementary file 1 [file jcm-13-03922-s001.zip]

Archive with 1 entries (1 files):
- jcm-2907528-supplementary.pdf
